# Supplementary material for: Post-Surgical Remodeling of Circulating Monocytes Identifies CD86 Expression on Non-Classical Monocytes as a Prognostic Indicator in Pancreatic Ductal Adenocarcinoma
Source: Int J Mol Sci. 2026 Jun 1;27(11):5012. doi: 10.3390/ijms27115012 (PMC13256181; doi:10.3390/ijms27115012)
Supplement: Supplementary file 1 [file ijms-27-05012-s001.zip]

Archive with 1 entries (1 files):
- ijms-4346091-supplementary.pdf
